# Supplementary material for: Towards a High-Affinity Peptidomimetic Targeting Proliferating Cell Nuclear Antigen from Aspergillus fumigatus
Source: J Fungi (Basel). 2023 Nov 10;9(11):1098. doi: 10.3390/jof9111098 (PMC10672205; doi:10.3390/jof9111098)
Supplement: Supplementary file 1 [file jof-09-01098-s001.zip]

Archive with 1 entries (1 files):
- jof-2683672-supplementary.pdf
